# Supplementary material for: Insights into Clematis cirrhosa L. Ethanol Extract: Cytotoxic Effects, LC-ESI-QTOF-MS/MS Chemical Profiling, Molecular Docking, and Acute Toxicity Study
Source: Pharmaceuticals (Basel). 2024 Oct 9;17(10):1347. doi: 10.3390/ph17101347 (PMC11510288; doi:10.3390/ph17101347)
Supplement: Supplementary file 1 [file pharmaceuticals-17-01347-s001.zip]

Archive with 1 entries (1 files):
- pharmaceuticals-3207956-supplementary.pdf
